# Supplementary material for: Genome-Wide Association Study of Body Conformation Traits in Tashi Goats (Capra hircus)
Source: Animals (Basel). 2024 Apr 9;14(8):1145. doi: 10.3390/ani14081145 (PMC11047570; doi:10.3390/ani14081145)
Supplement: Supplementary file 1 [file animals-14-01145-s001.zip]

Archive with 3 entries (3 files):
- Supplementary Figures 1-3.pdf
- Supplementary Table 1.xlsx
- Supplementary Table 2.xlsx
